# Supplementary material for: ﻿Geographic differentiation in male calling song of Isophyamodestior (Orthoptera, Tettigoniidae, Phaneropterinae)
Source: Zookeys. 2022 Sep 26;1122:107–23. doi: 10.3897/zookeys.1122.85721 (PMC9848669; doi:10.3897/zookeys.1122.85721)
Supplement: Supplementary material 1 — Table S1 [file zookeys-1122-107_article-85721__-s001.xlsx]

## Sheet: Sheet1
sample No	Group	region	Locality	lat/long	date/time of recording/ literature	Temperature (°C)	Mean duration of the main syllable (ms)	Mean number of impulses	Number of stridulatory pegs
1	A	C_E_Serbia	Starac	42.31770, 21.90736	10 VI 2019/ 07:46h	25	338.8	100.5	NA
2	A	C_E_Serbia	Gornji Gajtan	42.99199, 21.47257	22 VII 2016/ 23:16h	28	308.4	91.2	NA
3	A	C_E_Serbia	Bancarevo	43.28408, 22.12718	08 VI 2015/ NA	24	453.7	94.6	239
4	A	C_E_Serbia	Niška Banja	43.29322, 22.00748	8 VI 2016/ 23:33h	22	403.7	99.2	NA
5	A	C_E_Serbia	Lalinac	43.33835, 21.76709	1 VI 2019/ 21:45h	27	268.5	104.8	216
6	A	C_E_Serbia	Divna Gorica	43.15181, 22.22153	17 VII 2014/ 19:15h	27	286.8	110.3	245
7	A	C_E_Serbia	Jelašnica Gorge	43.26380, 22.08436	19 VI 2018/ 13:07h	26	318.6	67.5	198
8	A	C_E_Serbia	Ćelije	43.19812, 22.09797	19 VI 2018/ 21:33h	27	368	105.5	NA
9	B2	W_Serbia	Đerekare	42.97398, 20.10199	31 VII 2019/ 19:42h	26	205.8	81.3	204
10	B2	W_Serbia	Đerekare	42.97398, 20.10199	31 VII 2019/ 17:44h	27	245.7	99.2	NA
11	B2	W_Serbia	Sjenica	43.28736, 20.02770	5 VIII 2019/ 22:29h	25	250.4	89.4	178
12	B2	W_Serbia	Istočni Mojstir	42.92224, 20.43426	6 VII 2019/ 19:32h	23	314.7	92.7	184
13	A	C_E_Serbia	Lazar Gorge	44.02803, 21.96781	14 VI 2018/ 11:55h	26	457.4	105.6	241
14	A	C_E_Serbia	Kladovo	44.59489, 22.60751	4 VII 2015/ 04:42h	27	388.5	94.8	213
15	A	C_E_Serbia	Pinosava	44.68138, 20.48113	14 VI 2019/ 22:57h	28	271.7	108.4	225
16	A	C_E_Serbia	Miljakovac	44.74106, 20.47034	14 VI 2018/ 07:35h	27	262.5	NA	220
17	B1	Pannonian_Serbia	Mesić	45.10360, 21.38653	22 VI 2016/ 19:23h	29	176.3	73.2	NA
18	B1	Pannonian_Serbia	Široko Bilo	45.12304, 21.35899	21 VI 2016/ 23:53h	25	242.1	69.9	NA
19	B1	Pannonian_Serbia	Široko Bilo	45.12568, 21.3613	22 VI 2016/ 18:29h	29	170.5	59.1	131
20	B1	Pannonian_Serbia	Gudurica	45.15794, 21.43288	21 VI 2016/ 22:19h	25	226.8	59.1	143
21	B1	Pannonian_Serbia	Beška	45.16481, 20.08566	7 VI 2019/ 21:55h	25	140	69	NA
22	B1	Pannonian_Serbia	Brankovac	45.15727, 19.74992	10 VI 2018/ NA	23	203.6	NA	NA
23	B1	Pannonian_Serbia	Velika Remeta	45.14277, 19.91643	5 VI 2014/ 22:00h	26	172.7	NA	205
24	B1	Pannonian_Serbia	Velika Remeta	45.14277, 19.91643	5 VI 2014/ 15:29h	26	100	NA	193
25	B1	Pannonian_Serbia	Velika Remeta	45.14277, 19.91643	5 VI 2014/ 14:13h	26	150.7	NA	239
26	B1	Pannonian_Serbia	Beočin	45.19560, 19.70847	9 VI 2019/ 23:40h	26	185	86.5	NA
27	B1	Pannonian_Serbia	Andrevlje	45.17615, 19.64685	28 VI 2017/ 18:42h	28	173.8	NA	NA
28	B1	Pannonian_Serbia	Beočin	45.19560, 19.70847	10 VI 2018/ 21:16h	25	196.5	85.9	NA
29	B1	Pannonian_Serbia	Stražilovo, Stražilovacki breg	45.16829, 19.9174	9 VI 1991/ NA	23	207.4	NA	NA
30	B1	Pannonian_Serbia	Deronje	45.46107, 19.18924	31 V 2015/ 17:33h	26	176.8	59.1	127
31	B1	Croatia	Radovanci	45.45060, 17.64252	20 VI 2019/ 07:41h	19	199.4	NA	178
32	B1	Croatia	Radovanci	45.45060, 17.64252	20 VI 2019/ 09:08h	21	212	57	174
33	B1	Croatia	Radovanci	45.45060, 17.64252	20 VI 2019/ 21:59h	25	162.6	NA	136
34	B1	Hungary	Villanyi	45.88931, 18.25289	21 VI 2019/ 07:02h	25	226	55.3	151
35	B1	Hungary	Nagyarpad	46.03625, 18.25339	21 VI 2019/ 22:35h	26	187.7	62.3	136
36	B1	Hungary	Fekete-hegy	45.86946, 18.40347	29 VI 2019/ 22:31h	23	204.4	59.3	138
37	B1	Austria	Loipersbach	47.71292, 16.46395	24 VI 2019/ 19:50h	26	157.3	59.8	134.5
38	B1	Austria	Mödling	48.06430, 16.29381	25 VI 2019/ 18:15h	32	143.6	80.9	118
39	A	Slovakia	Bratislava, Železná studnička	48.19013, 17.08201	28 VII 2016/NA	23	356.6	86.7	NA
40	A	Slovenia	Kranj	46.227700, 14.322160	24 VI 2020/ 22:32h	22	379.2	65.1	143
41	B1	Romania	Carasova	45.163700, 21.865000	-	26	207	65.2	NA
42	B1	Romania	Poiana Marului	45.392900, 22.541700	-	25	182.5	54.5	NA
43	A	C_E_Serbia	Grdelica	42.874000, 22.090000	Heller, 1988	24	350	NA	222
44	B1	Italy	Udine, mountains above Aviano	46.101090, 12.544200	Ingrisch, 1991	22.5	192	NA	173
45	B1	Italy	Veneto (VI), M. Summano (700m)	45.94548, 11.01832	Fontana, 1998	26	192	NA	183
46	B1	Austria_Hungary	HU, Kőszeg/AT, Mödling	48.050000, 16.300000 / 47.383333, 16.516667	Nagy et al. 2003	24.7	156.5	45	NA
47	B1	Hungary	-	-	Orci et al. 2005	21.95	178.5	59.5	137.9
48	B2	Montenegro	Durmitor (Pirlitor) Selina	43.16170, 19.23405	15 VIII 1990/ NA	25.5	181	94.25	NA
49	B2	Montenegro	Bjelasica, 7 km S of Mojkovac	42.91334, 19.57787	15 VIII 1990/ NA	26	231	94.5	NA
50	A	C_E_Serbia	Avala	44.690000, 20.510000	Ingrisch & Pavićević, 2012	24.5	296	NA	NA
51	B2	W_Serbia	Maljen	44.114909, 20.039769	Ingrisch & Pavićević, 2012	26	224	87.2	NA
52	B2	W_Serbia	Debelo Brdo	44.145887, 19.693285	Ingrisch & Pavićević, 2012	19	242	NA	NA
53	B2	W_Serbia	Debelo Brdo	44.145887, 19.693285	Ingrisch & Pavićević, 2012	26	155	NA	NA
54	B2	W_Serbia	Tara Mt.	43.865311, 19.414137	Ingrisch & Pavićević, 2012	24	190	NA	NA
55	B2	W_Serbia	Tara Mt.	43.865311, 19.414137	Ingrisch & Pavićević, 2012	25	194	66.2	NA
56	B2	W_Serbia	Goč	43.561869, 20.841255	Ingrisch & Pavićević, 2012	25.5	179	68.6	NA
57	B1	Romania	-	-	Iorgu & Iorgu, 2012	NA	193.2	57.5	142
58	A	Bulgaria	Vitosha Mt. / Western Stara Planina Mts.	42.559500, 23.344900	Chobanov et al. 2013	26.75	287	92	191
59	B1	Pannonian_Serbia	Fruska Gora	45.187000, 19.813000	Chobanov et al. 2013	25	200	NA	211
60	B1	Italy	-	-	Brizio et al. 2020	NA	200	NA	NA
61	B2	W_Serbia	Hajdučka česma	43.888962, 19.527988	26 VII 2021/ 22:20h	23	217	91	NA
62	B2	W_Serbia	Jasikovice	43.903569, 19.561743	26 VII 2021/ 21:41h	25	228.9	89	NA
63	A	C_E_Serbia	Rtanj Mt.	43.770115, 21.912964	23 VII 2021/ 21:22h	26	366.3	101.7	NA
64	A	C_E_Serbia	Stara Brza Palanka	44.467648, 22.4333731	10 VI 2021/ 9:46h	24	313.4	85.7	NA
